# Supplementary material for: Intra-lake response of Arcellinida (testate lobose amoebae) to gold mining-derived arsenic contamination in northern Canada: Implications for environmental monitoring
Source: PeerJ. 2020 May 4;8:e9054. doi: 10.7717/peerj.9054 (PMC7204876; doi:10.7717/peerj.9054)
Supplement: Supplemental Information 1 — Loss-on-ignition, Olsen-P, particle size analysis (PSA), ICP-MS results, and Arcellinida relative abundance results in lake surface-sediment samples (n = 40) from Frame Lake and Hambone Lake in the central Northwest Territories, Canada. [file peerj-08-9054-s001.xlsx]

## Sheet: Sheet1
Supplementary Table 1:Lake information, loss-on-ignitionl, Olsen-P, particle size analysis (PSA), ICP-MS results, and Arcellinida relative abundance results in lake surface-sediment samples (n = 40) from Frame Lake and Hambone Lake (H) in the central Northwest Territories, Canada.
Sample ID	Lake	Latitude	Longitude	Depth (m)	Mo	Cu	Pb	Zn	Ag	Ni	Co	Mn	Fe	As	U	Au	Th	Sr	Cd	Sb	Bi	V	Ca	P	La	Cr	Mg	Ba	Ti	B	Al	Na	K	W	Sc	Tl	S	Hg	Se	Ga	Cs	Hf	Nb	Rb	Sn	Zr	Y	Ce	Re
F1	Frame Lake	62.4498	-114.393	1.4	2.52	41.26	27.38	99.9	0.13	20	5.9	458	11900	151.1	4.5	0.1209	3.3	30.9	0.32	9.35	0.33	22	8200	600	11.4	26.6	4800	106	270	10	7600	600	1500	1.2	2.3	0.1	5600	0.061	0.6	2.7	0.98	0.04	0.68	11.8	0.4	1.1	4.01	22	0.005
F2	Frame Lake	62.4502	-114.394	1.3	2.28	44.45	10.1	96.1	0.104	20.4	6.9	319	10000	145.1	8	0.0374	2	44.3	0.35	6.76	0.22	17	10600	700	11.3	22.4	4300	102.7	210	22	6900	570	1200	0.3	1.7	0.09	10000	0.037	1.3	2.1	0.86	0.04	0.57	9.7	0.05	1.4	4.65	23.4	0.004
F3	Frame Lake	62.4508	-114.397	3.2	6.18	92.92	34.64	284.1	0.21	33.9	11.7	444	16700	304.7	10.9	0.1429	3.4	101.4	0.64	21.26	0.43	35	57900	930	15.5	37.5	7400	165.3	340	24	10800	630	2400	0.8	2.8	0.2	10100	0.11	1.2	3.8	1.41	0.03	0.92	18.9	0.8	2.3	5.93	28.7	0.006
F4	Frame Lake	62.451	-114.398	2.9	6.87	73.94	37.56	140.7	0.167	42.9	14	684	29300	299.5	10.4	0.0689	9.6	71.2	0.35	14.24	0.51	56	32000	600	25.6	57.6	11100	253.9	840	25	21200	750	4900	0.4	5.7	0.27	9000	0.067	0.8	7.5	2.34	0.2	1.91	41.6	1.2	9.5	8.49	50	0.004
F5	Frame Lake	62.4515	-114.399	1.3	2.07	55.82	24.02	356.4	0.159	35.2	12.4	866	22800	235.9	3.9	0.0599	5.4	60.4	0.33	10.01	0.44	40	33100	980	18	50.1	9000	170.8	520	28	15000	780	3200	1.1	4.3	0.2	7200	0.052	1.1	5	1.69	0.08	1.24	26.3	1	3.9	5.75	35.3	0.002
F6	Frame Lake	62.4518	-114.4	1	2.01	79.35	30.29	759.1	0.18	48.4	17.7	778	28200	196.9	4.9	0.0561	7.8	30.7	0.54	5.85	0.59	54	9700	750	22.3	67.2	11300	163.2	770	10	18400	600	3600	1.2	5.3	0.25	5200	0.035	1	6.4	2.04	0.09	1.41	29.4	1.3	5.8	7.3	43.2	0.002
F7	Frame Lake	62.4525	-114.398	1	2.03	47.02	17.52	135.9	0.144	25.3	7.7	369	13200	168.8	5.1	0.0771	3.4	38.5	0.42	7.22	0.29	22	9200	710	14.5	30.2	5200	97	310	29	9200	480	1700	0.6	2.4	0.1	8700	0.043	1	3.2	1.12	0.06	0.91	15.2	0.5	3.2	5.29	28.1	0.006
F8	Frame Lake	62.4538	-114.398	1	0.65	41.55	16.68	133.9	0.132	25.3	7.6	1117	14300	346	2.2	0.0714	2.9	45.8	0.35	4.19	0.26	22	13900	810	14.3	29.7	5400	117.8	290	31	9100	480	1800	0.4	2.5	0.1	7900	0.055	1.2	2.9	1.12	0.06	0.79	15.3	0.5	2.4	5.54	27.6	0.005
F9	Frame Lake	62.4528	-114.394	1.5	3.14	57.45	26.19	194.6	0.158	26	7.7	646	12200	289.6	7.8	0.1047	1.9	87.3	0.45	10.41	0.36	24	49400	1180	11.3	25.9	6100	136.9	230	46	8300	890	2100	0.8	1.9	0.1	11100	0.066	1.6	2.8	0.88	0.05	0.62	12.7	0.6	1.8	4.05	21.4	0.002
F10	Frame Lake	62.4525	-114.391	3	6.33	87.45	62.8	148.4	0.267	29.1	9.4	650	14600	492.3	9.2	0.1434	2.3	138.6	0.69	17.04	0.41	31	95400	730	11.8	28.4	6900	169.2	270	26	9100	720	2100	0.7	2.3	0.14	11300	0.11	1.3	2.8	0.95	0.03	0.78	13.3	0.5	1.8	4.42	21.1	0.009
F11	Frame Lake	62.4487	-114.398	1.3	3.9	54.46	22.39	154.8	0.176	25.3	8.2	472	13200	186	7.5	0.1851	2.6	47	0.37	11.23	0.34	25	12900	790	13.5	30	5500	132.6	280	37	9200	710	1800	0.7	2.1	0.1	9700	0.063	1.3	3.1	0.99	0.06	0.79	13.3	0.6	2.3	5.01	26.8	0.006
F12	Frame Lake	62.448	-114.395	1.6	2.19	60.91	23.87	196.6	0.162	24.1	7.7	581	12200	351.3	4.8	0.1523	2.1	161.8	0.42	8.04	0.34	22	111800	800	10.1	23.9	6300	161.3	210	28	7100	670	1600	0.5	2	0.1	10300	0.056	0.9	2.3	0.72	0.05	0.55	9.6	0.5	1.8	3.76	17.9	0.0005
F13	Frame Lake	62.4548	-114.385	1.8	1.63	186.33	22.07	87.8	0.146	23	7.2	456	11200	264.2	4.5	0.0754	1.8	46.3	0.39	6.95	153.11	17	12400	750	11.8	22.7	4900	81.7	190	35	7100	560	1200	0.5	1.6	0.07	11800	0.068	1.5	2.2	0.72	0.06	0.48	8.3	0.4	1.9	4.83	23.1	0.003
F14	Frame Lake	62.4553	-114.382	1.1	1.15	55.67	53.6	99	0.247	27.3	8.6	660	13800	299.3	2.6	0.0913	2.4	44.9	0.47	3.68	0.4	20	11300	790	12.8	28.3	5300	88.5	230	33	8000	490	1500	0.9	2.3	0.07	11000	0.091	2.1	2.3	0.86	0.08	0.66	10.2	0.6	2.5	5.04	24.7	0.004
F15	Frame Lake	62.4554	-114.379	0.9	2.83	66.42	42.67	139.4	0.152	26.6	8.5	406	15200	295.3	6.8	0.1162	2.5	45.4	0.39	13.9	1.47	25	14600	1100	12.2	28.9	5500	87.9	250	48	7400	550	1700	1.1	2.2	0.08	11500	0.043	1.1	2.6	0.85	0.06	0.62	10	0.7	2.7	4.71	24.2	0.002
F16	Frame Lake	62.4581	-114.383	1	3.75	56.73	30.36	102.2	0.15	25.6	8	378	11700	270.8	7.5	0.089	1.7	42.5	0.44	8.16	0.31	22	11000	800	11.5	23.7	4900	88.1	200	30	7400	690	1300	0.6	1.7	0.08	13500	0.101	1.4	2.4	0.74	0.05	0.63	9.5	0.5	2.3	4.69	21.8	0.003
F17	Frame Lake	62.4575	-114.386	2.4	3.35	51.79	20.84	131.8	0.132	18	5.5	877	8900	337.1	5.4	0.128	0.8	169	0.34	10.93	0.58	17	118500	1320	6.7	15	5700	162.1	120	43	4300	890	2300	0.5	1.2	0.07	10100	0.056	1.2	1.2	0.4	0.03	0.35	5.8	0.4	0.7	2.85	12.3	0.003
F18	Frame Lake	62.4573	-114.387	3.5	6.78	80.37	24.59	100.5	0.215	24.5	7.9	453	13800	674.4	12	0.1201	2.1	42.8	0.46	23.09	0.33	30	9800	650	14.9	28	5000	110.3	270	27	9500	910	1900	0.5	2.2	0.16	11800	0.184	1.2	3.2	1.01	0.06	0.87	14	0.7	2.2	5.32	27.7	0.015
F19	Frame Lake	62.4568	-114.388	4.6	2.52	52.92	32.95	148.2	0.199	25.9	8.2	397	10900	177.5	10.6	0.1648	1.4	50.9	0.46	17.71	0.71	27	16000	1230	10.8	27.8	5500	109.7	200	43	8100	920	1800	0.9	1.7	0.1	9500	0.119	1.8	2.6	0.79	0.03	0.62	10.4	0.6	1.6	4.17	21.1	0.002
F20	Frame Lake	62.4573	-114.388	5.5	6.4	99.65	82	125.9	0.396	30.3	10.8	515	18500	695.1	9.8	0.2012	2.3	42.1	0.74	35.76	0.51	35	10500	790	14.9	31.6	6200	108.3	270	40	10700	1030	2100	0.8	2.4	0.12	15700	0.263	1.8	3.6	1.01	0.05	0.84	14.8	0.7	2.1	5.03	28.6	0.017
F21	Frame Lake	62.4571	-114.389	6.4	8.12	114.37	45.86	99	0.332	24.7	8.9	464	18200	1336.6	12.2	0.2298	1.9	42.6	0.61	47	0.51	33	11300	740	13.5	26.9	5400	101.7	230	38	9400	1080	1900	0.7	2.1	0.13	16900	0.216	1.6	2.8	0.92	0.03	0.72	12.5	0.6	2.1	4.92	25.5	0.011
F22	Frame Lake	62.4592	-114.389	1.1	3.29	39.27	18.67	97.5	0.15	20.7	5.6	959	8700	257.9	5.3	0.3255	1.1	153.2	0.35	8.84	0.22	16	109200	930	6.9	22.5	5500	155.7	140	43	4900	800	1700	0.5	1.3	0.06	9700	0.058	0.9	1.6	0.48	0.03	0.41	6.7	0.2	1.1	2.89	12.9	0.009
F23	Frame Lake	62.4605	-114.384	0.7	1.77	56.8	18.06	86.2	0.144	23.6	7.1	243	12600	234.9	4	0.0583	2.8	45.4	0.4	5.64	0.31	19	11100	580	13.6	22.7	4600	78.8	210	38	7000	460	1100	0.4	2.2	0.08	14400	0.071	1.1	2	0.75	0.08	0.7	9.8	0.3	3.3	5.91	26	0.011
F24	Frame Lake	62.4612	-114.386	0.8	2.88	48.02	18.31	89.8	0.158	22.1	6.6	211	10900	246.8	5.8	0.1082	2	41	0.48	8.15	0.22	17	10800	720	11.3	20.7	4400	79.9	190	41	6700	460	1100	0.5	1.9	0.07	13600	0.068	1.6	2.1	0.68	0.05	0.56	8.9	0.4	2.5	4.71	21.5	0.005
F25	Frame Lake	62.4566	-114.394	1.5	3.7	51.43	4.07	91.2	0.099	18.8	7.1	363	11500	161.6	9	0.004	1.2	46.5	0.41	2.58	0.24	18	11600	620	12	20.6	4300	85.9	160	29	6800	1040	1200	0.3	1.3	0.1	14000	0.052	1.8	2	0.73	0.03	0.58	8.6	0.4	1.3	4.99	22.2	0.004
H1	Hambone Lake	64.0479	-111.151	1	2.77	46.78	6.06	106.6	0.18	75.4	19.6	92	13000	350.5	1.1	2.6218	1.2	37.4	0.34	1.06	0.25	16	11300	810	39	21.5	2200	48.7	210	5200	440	1100	7.9	1.4	0.21	14400	0.045	1.2	0.04	1.6	0.7	0.07	0.57	4.6	0.2	2.4	12.02	76.5	0.0005
H2	Hambone Lake	64.0472	-111.154	1.7	3.84	48.86	4.62	98	0.178	76.6	28.9	148	16700	210.1	1.6	1.3873	2.3	22.6	0.29	1	0.3	32	8200	580	37.9	58.5	4300	63.8	410	9100	260	2300	2.7	3.1	0.24	9500	0.052	0.9	0.05	3.3	1.51	0.06	0.99	12.2	0.3	3	11.66	75.1	0.001
H3	Hambone Lake	64.0466	-111.156	1.8	2.38	64.5	4.25	81.2	0.188	74.6	17.5	104	11600	192.4	1.6	1.086	0.9	20.5	0.26	0.81	0.26	20	7700	640	39.9	30.7	3000	40.2	310	8600	200	1100	1.8	1.5	0.16	7800	0.062	0.8	0.03	2.7	1.21	0.04	0.57	7.5	0.2	1.7	11.96	76.5	0.001
H4	Hambone Lake	64.0464	-111.157	1.4	3.3	97.08	8.01	124.9	0.478	88.9	24.6	118	14100	327.9	1.9	3.7097	1.1	23	0.34	1.22	0.29	20	9100	650	43.3	29.7	3100	39.8	310	8600	300	1200	4.2	1.7	0.21	11100	0.114	0.7	0.06	2.6	1.26	0.04	0.63	7.3	0.2	1.8	12.71	84.9	0.002
H5	Hambone Lake	64.0469	-111.157	1.9	1.17	33.09	3.67	52.8	0.091	52	19.8	142	14700	91.7	1.1	0.4682	2.6	8.9	0.13	0.36	0.24	28	2700	420	19.7	43.5	5500	54.4	470	9800	140	2500	0.9	2.6	0.22	3700	0.022	0.4	0.02	3.6	1.83	0.04	0.67	15.8	0.2	2.1	5.94	40.8	0.001
H6	Hambone Lake	64.0474	-111.153	0.9	3.41	76.88	6.79	91	0.311	77.5	26.4	108	19900	488.3	2.1	2.4187	1.2	23.8	0.29	1.55	0.29	24	9900	670	44.2	29	2700	46	280	8100	350	1100	4.9	1.6	0.22	14900	0.08	0.9	0.12	2.5	1.11	0.02	0.62	6.8	0.3	1.8	13.87	88.5	0.001
H7	Hambone Lake	64.0475	-111.156	1.5	2.71	72.3	4.97	90	0.238	82.2	25.2	103	11000	304.8	1.8	1.6213	1	20.1	0.31	0.97	0.28	23	7600	570	40.5	29.4	2900	38	290	8900	190	1100	1.6	1.5	0.18	6300	0.09	0.7	0.05	2.5	1.21	0.04	0.6	7	0.2	1.5	12.09	79.5	0.003
H8	Hambone Lake	64.0471	-111.159	1.5	3.31	90.96	7.42	117.1	0.4	95.8	27.9	112	13000	278.2	2.1	2.8172	0.9	22.6	0.39	1.3	0.31	21	7800	640	46.2	30.7	3000	45.4	300	9000	250	1200	3.5	1.5	0.23	10000	0.104	0.7	0.05	2.5	1.31	0.02	0.62	7.8	0.3	1.5	14.18	90.4	0.002
H9	Hambone Lake	64.0456	-111.157	1	1.33	35.55	3.38	88	0.071	59.9	22.7	153	12800	171.4	1.5	0.5053	2.7	14.9	0.17	0.49	0.15	28	4600	620	32.8	36.2	4100	50	420	9200	190	1400	2.3	1.9	0.16	3200	0.029	0.4	0.01	3.1	1.38	0.04	0.7	9.5	0.2	2.6	9.62	66.4	0.0005
H10	Hambone Lake	64.0467	-111.155	1.5	1.18	30.73	2.98	71.8	0.058	50.6	18.7	122	9100	66.9	1.5	0.4171	2.2	13.9	0.16	0.42	0.13	23	4000	560	30.5	30.4	3500	44.4	370	8100	160	1200	1.1	1.6	0.15	1900	0.013	0.3	0.01	2.7	1.26	0.03	0.58	8.2	0.2	2.1	8.65	62.8	0.0005
H11	Hambone Lake	64.0479	-111.15	0.9	3.86	62.34	7.29	107.1	0.264	76.7	21.2	84	15200	344.9	1.3	2.9965	1.3	32.6	0.34	1.39	0.66	18	11000	750	41.3	21.8	2200	42.1	220	5800	440	900	7.8	1.4	0.21	14600	0.07	0.8	0.06	1.6	0.72	0.03	0.54	4.4	0.2	2.2	12.69	79.6	0.001
H12	Hambone Lake	64.0478	-111.151	1	4.31	86.8	7.87	137.2	0.382	110.2	34	102	15400	422.8	1.5	3.1988	1	30.4	0.42	1.41	0.3	19	10100	620	45.4	25.1	2400	43	240	7100	320	1000	5	1.6	0.24	14300	0.096	0.8	0.08	2	0.96	0.02	0.56	5.6	0.2	1.4	14.72	85.8	0.001
H13	Hambone Lake	64.0474	-111.155	1	1.8	73.76	5.41	90.3	0.258	85.5	25.4	145	13300	293.1	1.9	1.4406	0.9	19.9	0.35	0.64	0.29	24	7500	620	42.5	31.9	3200	45.7	330	9600	190	1200	2	1.6	0.2	7800	0.065	0.6	0.04	2.6	1.31	0.01	0.62	7.8	0.2	1.4	12.75	82.5	0.002
H14	Hambone Lake	64.0472	-111.158	1.8	4.72	97.1	10.94	121.2	0.501	98.3	34.1	117	16800	428.4	2.1	4.0727	1.2	24.6	0.37	1.67	0.32	21	8600	660	45.9	29.3	2900	41.8	290	8500	300	1100	6.5	1.7	0.24	13600	0.11	0.9	0.02	2.4	1.2	0.04	0.58	6.9	0.9	1.7	14.19	89.6	0.003
H15	Hambone Lake	64.047	-111.158	1.8	1.6	64.29	4.97	84.8	0.214	75.8	23.6	126	13200	247.2	2	1.1118	0.9	22.9	0.27	0.71	0.26	23	8700	640	42.7	29.5	2800	46.7	280	9000	250	1000	2.6	1.6	0.18	10100	0.072	0.7	0.03	2.3	1.12	0.04	0.61	6.6	0.3	1.5	12.54	83.3	0.003
[truncated: 39 more columns]
